# Supplementary material for: Autonomous metabolic reprogramming and oxidative stress characterize endothelial dysfunction in acute myocardial infarction
Source: eLife. 2023 Nov 28;12:e86260. doi: 10.7554/eLife.86260 (PMC10871716; doi:10.7554/eLife.86260)
Supplement: Figure 1—source data 1. [file elife-86260-fig1-data1.zip]

Archive with 14 entries (9 files):
- Fig 1B/b-actin/
- Fig 1B/b-actin/actin 0001.tif
- Fig 1B/b-actin/actin cropped0001.tif
- Fig 1B/CD 105/
- Fig 1B/CD 105/cd105 cropped0001.tif
- Fig 1B/CD 34/
- Fig 1B/CD 34/CD34 0001.tif
- Fig 1B/CD 34/CD34 cropped0001.tif
- Fig 1B/CD106-vecam/
- Fig 1B/CD106-vecam/cd106(VECAM) and ACTIN crop0001.tif
- Fig 1B/CD106-vecam/cd1060001.tif
- Fig 1B/CD31-pecam/
- Fig 1B/CD31-pecam/cd31 pecam crop 20001.tif
- Fig 1B/CD31-pecam/cd31 pecam cropped0001.tif
