# Supplementary material for: Autonomous metabolic reprogramming and oxidative stress characterize endothelial dysfunction in acute myocardial infarction
Source: eLife. 2023 Nov 28;12:e86260. doi: 10.7554/eLife.86260 (PMC10871716; doi:10.7554/eLife.86260)
Supplement: Figure 1—source data 2. [file elife-86260-fig1-data2.zip]

Archive with 15 entries (10 files):
- Fig1 B_source data NEW/b-actin/
- Fig1 B_source data NEW/b-actin/b-actin jpeg.jpg
- Fig1 B_source data NEW/b-actin/b-actin.tif
- Fig1 B_source data NEW/CD 105/
- Fig1 B_source data NEW/CD 105/CD105 jpeg.png
- Fig1 B_source data NEW/CD 105/CD105.tif
- Fig1 B_source data NEW/CD 34/
- Fig1 B_source data NEW/CD 34/CD34 .tif
- Fig1 B_source data NEW/CD 34/cd34 jpeg.jpg
- Fig1 B_source data NEW/CD106-VECAM/
- Fig1 B_source data NEW/CD106-VECAM/CD106-VECAM jpeg.jpg
- Fig1 B_source data NEW/CD106-VECAM/CD106-VECAM.tif
- Fig1 B_source data NEW/CD31-PECAM/
- Fig1 B_source data NEW/CD31-PECAM/CD31-PECAM jpeg.jpg
- Fig1 B_source data NEW/CD31-PECAM/CD31-PECAM.tif
