# Supplementary material for: Autonomous metabolic reprogramming and oxidative stress characterize endothelial dysfunction in acute myocardial infarction
Source: eLife. 2023 Nov 28;12:e86260. doi: 10.7554/eLife.86260 (PMC10871716; doi:10.7554/eLife.86260)
Supplement: Figure 4—source data 1. [file elife-86260-fig4-data1.zip]

Archive with 7 entries (5 files):
- Fig 4A/Fig4A_pfkfb3 BLOT/
- Fig 4A/Fig4A_pfkfb3 BLOT/b actin pfkfb3.tif
- Fig 4A/Fig4A_pfkfb3 BLOT/pfkfb3_membrane.tif
- Fig 4A/Fig4A_pfkfb4 FILM/
- Fig 4A/Fig4A_pfkfb4 FILM/aPFKFB4 cropped0001.tif
- Fig 4A/Fig4A_pfkfb4 FILM/b-ACTIN pfkfb4 g6pd0001.tif
- Fig 4A/Fig4A_pfkfb4 FILM/PFKFB4 entire0001.tif
