# Supplementary material for: Autonomous metabolic reprogramming and oxidative stress characterize endothelial dysfunction in acute myocardial infarction
Source: eLife. 2023 Nov 28;12:e86260. doi: 10.7554/eLife.86260 (PMC10871716; doi:10.7554/eLife.86260)
Supplement: Figure 4—source data 2. [file elife-86260-fig4-data2.zip]

Archive with 3 entries (3 files):
- Fig 4C/bACTIN G6PDpfkfb4.tif
- Fig 4C/g6pd CROP0001.tif
- Fig 4C/G6PD new0002.tif
