# Supplementary material for: Autonomous metabolic reprogramming and oxidative stress characterize endothelial dysfunction in acute myocardial infarction
Source: eLife. 2023 Nov 28;12:e86260. doi: 10.7554/eLife.86260 (PMC10871716; doi:10.7554/eLife.86260)
Supplement: Figure 5—source data 1. [file elife-86260-fig5-data1.zip]

Archive with 1 entries (1 files):
- Fig 5B/KGA GAC ACTIN 0001.tif
